# Supplementary material for: Astilbin Alleviates Gouty Arthritis via Regulating NLRP3 Inflammasome and NF-κB Signaling Pathway: A Comprehensive Study on In Vitro and In Vivo Experimental Models
Source: Nutrients. 2026 Jul 18;18(14):2360. doi: 10.3390/nu18142360 (PMC13415446; doi:10.3390/nu18142360)
Supplement: Supplementary file 1 [file nutrients-18-02360-s001.zip]

Archive with 1 entries (1 files):
- nutrients-4383258-supplementary.pdf
